# Supplementary material for: Estimation of non-null SNP effect size distributions enables the detection of enriched genes underlying complex traits
Source: PLoS Genet. 2020 Jun 15;16(6):e1008855. doi: 10.1371/journal.pgen.1008855 (PMC7316356; doi:10.1371/journal.pgen.1008855)
Supplement: S19 Table — Here, we analyze 17,680 genes from N = 349,468 individuals of European-ancestry. This file gives the gene-ε gene-level association P-values using Elastic Net regularized effect sizes when gene boundaries are defined by (page 1) using UCSC annotations directly, and (page 2) augmenting the gene boundaries by adding SNPs within a ±50kb buffer. Significance was determined by using a Bonferroni-corrected P-value threshold (in our analyses, P = 0.05/14322 autosomal genes = 3.49×10−6 and P = 0.05/17680 autosomal genes = 2.83×10−6, respectively). The columns of tables on both pages provide: (1) chromosome position; (2) gene name; (3) gene-ε-EN gene P-value; (4) gene-specific heritability estimates; (5) whether or not an association between gene and trait is listed in the GWAS catalog (marked as “yes” or “no”); (6-7) the starting and ending position of the gene’s genomic position; (8) number of SNPs within a gene that were included in analysis; (9) the most significant SNP according to GWA summary statistics; (10) the P-value of the most significant SNP; and, on the first page, (11) the corresponding gene-level posterior enrichment probability as found by RSS for comparison. Note that an “NA” in column (11) occurs wherever the MCMC for RSS failed to converge. Highlighted rows represent enriched genes whose top SNP is not marginally significant according to a genome-wide Bonferroni-corrected threshold (P = 4.67×10−8 correcting for 1,070,306 SNPs analyzed). (XLSX) [file pgen.1008855.s048.xlsx]

## Sheet: Sheet1
Table S19. Significant genes for body height in the UK Biobank analysis using gene-ε-EN.
Here, we analyze 14322 genes (using UCSC gene boundaries without buffer) from 349414 individuals of European-ancestry. Significance was determined by using a Bonferroni-corrected p-value threshold (in our analyses, P = 0.05/14322 autosomal genes = 3.49E-6). The columns of this table provide the following information: (1) chromosome position; (2) gene name; (3) gene-𝜀-EN gene p-value; (4) gene-spe…
CHR	GENE	P-value	h^2	GWAS-CATALOG	START	STOP	# SNP	Top SNP	Top SNP P-value	RSS Post. Prob.
1	OTUD7B	5.21539e-08	0.00354986	yes	149912231	149982686	14	rs11205310	2.77413e-29	0.000627
2	NRBP1	1e-20	0.00022778	no	27651472	27665124	2	rs113204906	0.0204777	3e-06
2	SEMA4C	1.43248e-06	0.00141962	yes	97525472	97535735	2	rs114089901	5.29467e-22	1
3	CCK	1e-20	0.000227346	no	42299317	42306395	3	rs11571867	0.144541	1e-05
3	ZBTB38	3.16636e-13	0.0155472	yes	141043054	141168632	43	rs1344674	5.796e-307	1
3	RASA2	3.58021e-08	0.00347196	yes	141205925	141331197	19	rs7651511	1.1249e-97	0.000213
4	FGFRL1	1.01289e-07	0.0028441	yes	1005609	1020686	6	rs3796624	4.63451e-29	1
4	LCORL	1.43217e-07	0.0130262	yes	17844842	18023376	37	rs12513171	2.27019e-164	1
4	ANAPC10	4.2133e-14	0.0103678	yes	145916309	146019368	19	rs146087803	4.6073e-76	0.000171
5	SRFBP1	3.70872e-07	0.00220048	yes	121297655	121364295	10	rs17352041	1.65438e-11	0.999572
5	UIMC1	1.77428e-07	0.00227358	no	176332005	176433443	10	rs665039	3.54898e-17	0.001526
6	ID4	1e-20	0.00985488	yes	19837616	19840915	6	rs41271299	3.56392e-132	1
6	ZNF165	7.0679e-08	0.00235605	no	28046571	28057340	6	rs203878	5.9166e-14	0.000183
6	GPR126	1.50583e-10	0.00641767	no	142623055	142767403	19	rs12189801	4.80261e-65	1
7	CDK6	3.48948e-06	0.00536394	yes	92234234	92463212	36	rs10264916	3.89468e-124	1
7	EZH2	9.33994e-08	0.00722646	no	148504474	148581414	31	rs148190310	4.38683e-43	1
8	POLB	1e-20	0.000271806	no	42196029	42229313	4	rs3136719	0.000403402	0.001373
8	SHARPIN	1e-20	0.00101954	no	145153535	145159140	3	rs11541805	3.48167e-11	0.05774
9	PTCH1	1.98027e-08	0.00345723	yes	98205263	98279247	25	rs2297086	6.68822e-80	1
9	ZNF367	5.83099e-08	0.00125244	yes	99150235	99180669	5	rs10122517	1.02465e-55	1.1e-05
9	FBXW2	1e-20	0.00025664	no	123519253	123555740	5	rs76978994	2.42631e-07	8e-06
9	ST6GALNAC6	1e-20	0.000353955	no	130647600	130661871	5	rs72752891	0.00102629	0.00012
11	MAPK8IP1	1e-20	0.000542403	no	45907201	45928016	2	rs10838528	0.00611087	NA
11	GANAB	1e-20	0.000256677	no	62392297	62414104	4	rs117266155	0.000731903	NA
11	C11orf2	1e-20	0.000253104	yes	64863682	64879180	4	rs11604621	1.29547e-06	NA
11	RIN1	1.71483e-06	0.000757311	no	66099541	66104000	3	rs117873455	7.92908e-12	NA
11	RHOD	1e-20	0.000450158	yes	66824320	66839484	2	rs12287978	7.99308e-36	NA
11	RAD9A	1e-20	0.000227258	yes	67159422	67165883	3	rs2255990	7.05965e-14	NA
11	VPS26B	1e-20	0.000234834	no	134094560	134117686	4	rs117101984	0.00470171	NA
12	ERP27	1e-20	0.000233382	no	15066977	15091455	3	rs4272830	0.0634899	8e-06
12	PRKAG1	1e-20	0.000244549	no	49396054	49412592	2	rs1126930	0.00508391	0.000106
12	HMGA2	2.49162e-06	0.00590888	yes	66218239	66360071	44	rs1351394	3.0374e-154	1
13	ZIC5	1e-20	0.000245397	no	100615274	100624178	3	rs11619492	0.00578277	5.4e-05
14	CHD8	7.94962e-08	0.00148141	yes	21853357	21905404	9	rs7148741	8.89349e-17	1
14	MMP14	2.64827e-06	0.000796317	yes	23305792	23316803	7	rs17880989	7.44419e-09	0.922776
14	NGDN	1e-20	0.000328438	yes	23938897	23947402	3	rs10142383	4.53507e-09	0.001522
14	C14orf21	1e-20	0.000229117	no	24769097	24774374	2	rs4247001	1.09314e-05	2.7e-05
15	ACAN	3.68444e-12	0.0119505	yes	89346673	89418585	48	rs28584580	4.0946e-123	1
16	GLIS2	5.70029e-08	0.000883324	yes	4382224	4389598	4	rs79136896	1.88039e-06	0.000169
16	NFATC2IP	1e-20	0.000267145	no	28962317	28977767	3	rs12923643	7.66819e-05	0.000467
16	SEZ6L2	1e-20	0.000266577	no	29882479	29910580	5	rs113443718	1.1181e-08	5.5e-05
16	CA7	1e-20	0.000225167	yes	66878281	66888049	2	rs152165	0.00464628	8e-06
16	LOC653319	1e-20	0.000683638	no	67209504	67217883	4	rs77670236	1.04316e-05	0.002087
17	SPAG7	1e-20	0.000251195	no	4862520	4871132	2	rs61749470	1.1949e-05	0.002573
17	ATP1B2	1e-20	0.000264778	yes	7554253	7561089	4	rs1642763	3.95213e-15	0.000167
17	C17orf42	5.38295e-09	0.00453866	no	29226000	29233286	5	17:29230520_GGT_G	6.37311e-119	1
17	RARA	1e-20	0.000253954	no	38465445	38513894	5	rs2586116	1.41262e-14	0.000519
17	WDR68	1.09406e-07	0.00101937	no	61627821	61671641	4	rs6504165	1.6422e-52	7e-05
17	ICAM2	1e-20	0.000904538	no	62079954	62097994	2	rs56325317	1.71794e-12	3e-06
17	DDX5	1e-20	0.000802584	yes	62495737	62502407	3	rs77672322	2.69632e-06	0.984581
17	KCNJ2	1e-20	0.000254035	yes	68165675	68176183	3	rs236513	3.84503e-13	1e-05
18	TUBB6	1e-20	0.000365631	no	12308256	12326568	2	rs117918948	0.000339725	0.000924
18	CABLES1	7.43147e-09	0.00341388	yes	20715726	20840434	35	rs4800148	4.44222e-145	1
18	RNF138	1e-20	0.000287827	no	29671836	29711524	7	rs72936945	0.000624092	3.2e-05
19	KISS1R	1e-20	0.00052728	no	917341	921015	3	rs117902808	2.17314e-09	0.967697
19	MKNK2	1e-20	0.000267027	no	2037469	2051243	8	rs72981418	5.50987e-05	0.008631
19	HMG20B	1e-20	0.000340421	yes	3572942	3579081	3	rs10420721	0.0102737	2.2e-05
19	ITGB1BP3	1e-20	0.000229925	no	3933100	3942414	3	rs112118550	0.0289752	3.9e-05
19	LOC729747	1e-20	0.000334988	no	12154619	12167127	2	rs75282733	7.27552e-23	1.6e-05
19	ZNF628	1e-20	0.00186928	yes	55987698	55995854	7	rs73057171	5.97081e-33	1
19	ZNF135	1e-20	0.00026693	no	58570611	58580775	6	rs7260445	0.0205049	3e-05
20	FAM113A	1e-20	0.000228814	no	2815970	2821332	2	rs73083219	0.00876032	4.6e-05
20	LRRN4	1e-20	0.000226532	no	6021424	6034694	3	rs113305256	0.00367479	4.9e-05
20	SNTA1	1e-20	0.000266135	yes	31995762	32031698	4	rs291687	1.80387e-60	9e-06
20	E2F1	1e-20	0.00128374	no	32263291	32274210	3	rs2071054	3.48456e-68	1.6e-05
20	RALY	3.11855e-06	0.00275459	yes	32581731	32668067	23	rs79027916	6.16565e-47	0.015061
20	EIF2S2	1e-20	0.000260515	no	32676114	32700085	4	rs80240810	1.18876e-22	0.000126
20	CEP250	3.73868e-13	0.00428257	yes	34043149	34099803	11	rs773406618	2.493e-59	0.000191
22	CECR5	1e-20	0.000268577	no	17618409	17646177	6	rs35665085	9.43893e-08	0.5968
22	SCARF2	1.97993e-09	0.000541464	yes	20778874	20792146	5	rs1155419	4.66083e-16	1
22	KLHL22	1e-20	0.000246284	no	20795805	20850122	6	rs75179603	9.02153e-07	6.8e-05
22	BRD1	1e-20	0.000251379	yes	50166936	50218452	6	rs138844	6.33428e-06	0.037032

## Sheet: Sheet2
Here, we analyze 17680 genes (using UCSC gene boundaries with 50kb buffer) from 349414 individuals of European-ancestry. Significance was determined by using a Bonferroni-corrected p-value threshold (in our analyses, P = 0.05/17680 autosomal genes = 2.83E-6). The columns of this table provide the following information: (1) chromosome position; (2) gene name; (3) gene-ε-EN gene p-value; (4) gene-s…
CHR	GENE	P-value	h^2	GWAS-CATALOG	START	STOP	# SNP	Top SNP	Top SNP P-value
1	BOLA1	9.45535e-07	0.00341598	no	149821200	149922345	20	rs11205303	1.41653e-118
1	OTUD7B	9.87596e-07	0.00636233	yes	149862231	150032686	37	rs11205303	1.41653e-118
3	ZBTB38	9.27097e-12	0.0163489	yes	140993054	141218632	80	rs1344674	5.796e-307
4	ANAPC10	3.94538e-08	0.0113329	yes	145866309	146069368	34	rs146087803	4.6073e-76
4	ABCE1	3.24878e-11	0.0117201	no	145969155	146100676	26	4:145990451_CAA_C	3.22148e-74
4	OTUD4	1.83275e-08	0.00877157	yes	146004801	146150832	28	rs34835465	2.6135e-72
6	GPR126	2.35919e-07	0.00801866	no	142573055	142817403	36	rs9373347	4.0376e-79
8	CHCHD7	5.66108e-07	0.00340124	no	57074314	57181176	23	rs36112366	8.26662e-91
11	KIAA1394	3.27682e-08	0.0035376	no	67133148	67243078	24	rs61734601	1.06707e-144
11	RPS6KB2	4.69244e-11	0.00346642	no	67145934	67252879	21	rs61734601	1.06707e-144
11	PTPRCAP	4.69244e-11	0.00346642	no	67152980	67255153	21	rs61734601	1.06707e-144
11	CORO1B	7.05638e-11	0.00346642	no	67155517	67261263	22	rs61734601	1.06707e-144
11	GPR152	2.53547e-12	0.00362112	no	67168771	67270200	20	rs61734601	1.06707e-144
11	CABP4	1.80167e-12	0.00362112	no	67172817	67276687	19	rs61734601	1.06707e-144
11	TMEM134	2.26541e-13	0.00368691	yes	67181818	67286731	20	rs61734601	1.06707e-144
11	AIP	4.7029e-13	0.00367855	yes	67200520	67308574	19	rs12795957	1.45391e-90
11	PITPNM1	4.71345e-13	0.00368157	no	67209238	67321840	19	rs12795957	1.45391e-90
11	CDK2AP2	1.57097e-12	0.00362333	no	67223967	67326102	17	rs12795957	1.45391e-90
11	CABP2	1.15194e-06	0.00175299	no	67236417	67340899	17	rs12795957	1.45391e-90
15	ACAN	2.63094e-10	0.0137954	yes	89296673	89468585	92	rs28584580	4.0946e-123
15	HAPLN3	5.15536e-10	0.0129533	no	89370518	89488770	71	rs28584580	4.0946e-123
17	ATAD5	7.48924e-07	0.00513024	yes	29109022	29272295	35	rs7223535	1.64687e-120
17	C17orf42	6.42628e-11	0.00465045	no	29176000	29283286	17	rs7223535	1.64687e-120
17	CENTA2	2.02616e-11	0.00480921	no	29198753	29336211	23	rs7223535	1.64687e-120
17	SCN4A	9.47107e-07	0.0029306	yes	61965913	62100278	32	rs2003549	1.04248e-99
17	ICAM2	2.17006e-08	0.00370425	no	62029954	62147994	34	rs3760238	4.44356e-21
18	CABLES1	4.70834e-10	0.00462926	yes	20665726	20890434	51	rs4800148	4.44222e-145
19	PPAN	3.84894e-07	0.00214854	no	10166964	10271975	33	rs78333947	1.87664e-18
19	PPAN-P2RY11	4.03801e-07	0.00216176	no	10167070	10275414	34	rs78333947	1.87664e-18
19	P2RY11	1.14923e-07	0.00215123	no	10172196	10276064	29	rs78333947	1.87664e-18
19	EIF3G	2.99822e-07	0.00208251	no	10175689	10280599	29	rs78333947	1.87664e-18
19	ZNF628	4.57728e-08	0.00462158	yes	55937698	56045854	78	rs73057171	5.97081e-33
19	NAT14	3.35044e-08	0.00463365	no	55946593	56048935	78	rs73057171	5.97081e-33
20	CEP250	1.80216e-06	0.00569418	yes	33993149	34149803	39	rs143384	0
22	SCARF2	1.72349e-06	0.000823219	yes	20728874	20842146	17	rs1155419	4.66083e-16
