# Supplementary material for: Estimation of non-null SNP effect size distributions enables the detection of enriched genes underlying complex traits
Source: PLoS Genet. 2020 Jun 15;16(6):e1008855. doi: 10.1371/journal.pgen.1008855 (PMC7316356; doi:10.1371/journal.pgen.1008855)
Supplement: S20 Table — Here, we analyze 17,680 genes from N = 349,468 individuals of European-ancestry. This file gives the gene-ε gene-level association P-values using Elastic Net regularized effect sizes when gene boundaries are defined by (page 1) using UCSC annotations directly, and (page 2) augmenting the gene boundaries by adding SNPs within a ±50kb buffer. Significance was determined by using a Bonferroni-corrected P-value threshold (in our analyses, P = 0.05/14322 autosomal genes = 3.49×10−6 and P = 0.05/17680 autosomal genes = 2.83×10−6, respectively). The columns of tables on both pages provide: (1) chromosome position; (2) gene name; (3) gene-ε-EN gene P-value; (4) gene-specific heritability estimates; (5) whether or not an association between gene and trait is listed in the GWAS catalog (marked as “yes” or “no”); (6-7) the starting and ending position of the gene’s genomic position; (8) number of SNPs within a gene that were included in analysis; (9) the most significant SNP according to GWA summary statistics; (10) the P-value of the most significant SNP; and, on the first page, (11) the corresponding gene-level posterior enrichment probability as found by RSS for comparison. Note that an “NA” in column (11) occurs wherever the MCMC for RSS failed to converge. Highlighted rows represent enriched genes whose top SNP is not marginally significant according to a genome-wide Bonferroni-corrected threshold (P = 4.67×10−8 correcting for 1,070,306 SNPs analyzed). (XLSX) [file pgen.1008855.s049.xlsx]

## Sheet: Sheet1
Table S20. Significant genes for BMI in the UK Biobank analysis using gene-𝜀-EN.
Here, we analyze 14322 genes (using UCSC gene boundaries without buffer) from 349414 individuals of European-ancestry. Significance was determined by using a Bonferroni-corrected p-value threshold (in our analyses, P = 0.05/14322 autosomal genes = 3.49E-6). The columns of this table provide the following information: (1) chromosome position; (2) gene name; (3) gene-𝜀-EN gene p-value; (4) gene-spe…
CHR	GENE	P-value	h^2	GWAS-CATALOG	START	STOP	# SNP	Top SNP	Top SNP P-value	RSS Post. Prob.
3	FBXO45	6.52e-07	0.00181789	no	196295724	196315930	7	rs149299156	5.67e-06	0.002933
4	AGXT2L1	1e-20	0.000334733	no	109663201	109684209	3	rs17527308	0.164049	8e-06
6	TFAP2B	3.69e-09	0.00412345	yes	50786438	50815326	10	rs62405438	1.42e-42	1
6	MAD2L1BP	4.46e-07	0.00222606	yes	43597278	43608688	3	rs35679149	1.85e-09	0.993844
13	SLITRK6	1e-20	0.000231596	no	86366921	86373483	2	rs7998922	0.0166202	8e-06
13	KCTD12	1e-20	0.000331718	no	77454303	77460540	2	rs582752	0.0327388	1.8e-05
15	LMAN1L	1e-20	0.000345962	no	75105193	75118099	4	rs145422132	0.000197397	0.000159
16	ARL2BP	1e-20	0.00023	no	57279037	57287545	3	rs7198865	0.00842185	6.6e-05
16	DEXI	1e-20	0.000358863	no	11022747	11036257	5	rs74007587	0.00941875	7.5e-05
16	NOMO2	1e-20	0.000237303	no	18511181	18573434	2	rs62044030	0.0689655	1.2e-05
16	COX4I1	1e-20	0.000224742	no	85833195	85840607	3	rs75642777	0.208835	9e-06
17	UBTF	1e-20	0.0010784	no	42282400	42298250	4	rs77996120	6.96e-05	8.9e-05
17	MRPL38	1e-20	0.000237538	no	73894723	73901474	2	rs78553021	0.00676217	3.6e-05
17	SENP3	1e-20	0.000239771	no	7465318	7475287	3	rs35596387	0.015098	4.5e-05
17	FOXJ1	1e-20	0.000240912	no	74132414	74136566	2	rs2585739	0.107053	1e-05
19	ZC3H4	1.62e-14	0.00783691	no	47567446	47617009	14	rs3810291	2.91e-30	1
19	PTOV1	1e-20	0.00225564	no	50354415	50363999	6	rs200876443	2.77e-09	0.989623
19	FKBP8	1e-20	0.000240797	no	18642567	18654383	2	rs80351300	0.00013316	2.7e-05
19	CEACAM3	1e-20	0.000229278	no	42300533	42315591	2	rs62117373	0.0067762	6.3e-05
19	KLF16	1e-20	0.000623821	yes	1852397	1863564	2	rs62127707	0.0191282	7e-06
22	DMC1	2.05e-08	0.000410656	no	38914953	38966189	5	rs11570381	8.69e-05	0.001432
22	SLC25A18	1e-20	0.000254521	no	18043182	18073647	4	rs73159581	0.000456316	0.000635
22	SLC5A4	1e-20	0.000257651	no	32614462	32651319	6	rs2294210	0.00504255	8e-05
22	MN1	1e-20	0.000282027	no	28144264	28197486	15	rs45583937	0.0176695	4.5e-05

## Sheet: Sheet2
Here, we analyze 17680 genes (using UCSC gene boundaries with 50kb buffer) from 349414 individuals of European-ancestry. Significance was determined by using a Bonferroni-corrected p-value threshold (in our analyses, P = 0.05/17680 autosomal genes = 2.83E-6). The columns of this table provide the following information: (1) chromosome position; (2) gene name; (3) gene-ε-EN gene p-value; (4) gene-s…
CHR	GENE	P-value	h^2	GWAS-CATALOG	START	STOP	# SNP	Top SNP	Top SNP P-value
16	NOMO2	1e-20	0.00023794	no	18461181	18623434	3	rs62044030	0.0689655
16	TMEM219	1.35e-06	0.00284256	yes	29923350	30034373	17	rs8059619	3.74e-26
16	TAOK2	9.56e-08	0.00246893	yes	29935221	30053581	12	rs8054556	1.34e-23
16	HIRIP3	1.98e-07	0.00246893	no	29954315	30057387	13	rs8054556	1.34e-23
16	CCDC95	4.1e-08	0.00282699	no	29957530	30067112	15	rs8054556	1.34e-23
16	DOC2A	4.98e-08	0.00282699	no	29966834	30072401	16	rs3814880	2.89e-23
16	FLJ25404	6.9e-07	0.00266529	no	29984654	30086023	15	rs3814880	2.89e-23
17	KCNJ12	1.06e-07	0.00339619	yes	21229698	21373179	29	rs4986041	3.29e-13
19	NPAS1	2.27e-10	0.00570704	no	47474142	47599017	30	rs3810291	2.91e-30
19	TMEM160	3.18e-11	0.00596758	no	47499166	47601882	28	rs3810291	2.91e-30
19	ZC3H4	3.16e-12	0.00846221	no	47517446	47667009	31	rs3810291	2.91e-30
22	SLC25A1	1e-20	0.00041518	no	19113094	19216285	20	rs2298274	0.00751186
22	ZDHHC8	1e-20	0.00029783	no	20069364	20183974	15	rs885980	0.00025752
22	VPREB3	1e-20	0.00026103	no	24044931	24146592	13	rs5760032	0.00077592
22	C22orf36	1e-20	0.00025629	no	24931590	25039035	8	rs1008550	0.0041249
22	GGT1	1e-20	0.00025629	no	24929717	25074972	9	rs1008550	0.0041249
22	EMID1	1e-20	0.00028577	no	29551952	29705586	16	rs28668970	0.00092579
