# Supplementary material for: Estimation of non-null SNP effect size distributions enables the detection of enriched genes underlying complex traits
Source: PLoS Genet. 2020 Jun 15;16(6):e1008855. doi: 10.1371/journal.pgen.1008855 (PMC7316356; doi:10.1371/journal.pgen.1008855)
Supplement: S21 Table — Here, we analyze 17,680 genes from N = 349,468 individuals of European-ancestry. This file gives the gene-ε gene-level association P-values using Elastic Net regularized effect sizes when gene boundaries are defined by (page 1) using UCSC annotations directly, and (page 2) augmenting the gene boundaries by adding SNPs within a ±50kb buffer. Significance was determined by using a Bonferroni-corrected P-value threshold (in our analyses, P = 0.05/14322 autosomal genes = 3.49×10−6 and P = 0.05/17680 autosomal genes = 2.83×10−6, respectively). The columns of tables on both pages provide: (1) chromosome position; (2) gene name; (3) gene-ε-EN gene P-value; (4) gene-specific heritability estimates; (5) whether or not an association between gene and trait is listed in the GWAS catalog (marked as “yes” or “no”); (6-7) the starting and ending position of the gene’s genomic position; (8) number of SNPs within a gene that were included in analysis; (9) the most significant SNP according to GWA summary statistics; (10) the P-value of the most significant SNP; and, on the first page, (11) the corresponding gene-level posterior enrichment probability as found by RSS for comparison. Note that an “NA” in column (11) occurs wherever the MCMC for RSS failed to converge. Highlighted rows represent enriched genes whose top SNP is not marginally significant according to a genome-wide Bonferroni-corrected threshold (P = 4.67×10−8 correcting for 1,070,306 SNPs analyzed). (XLSX) [file pgen.1008855.s050.xlsx]

## Sheet: Sheet1
Table S21. Significant genes for MCV in the UK Biobank analysis using gene-𝜀-EN.
Here, we analyze 14322 genes (using UCSC gene boundaries without buffer) from 349414 individuals of European-ancestry. Significance was determined by using a Bonferroni-corrected p-value threshold (in our analyses, P = 0.05/14322 autosomal genes = 3.49E-6). The columns of this table provide the following information: (1) chromosome position; (2) gene name; (3) gene-𝜀-EN gene p-value; (4) gene-spe…
CHR	GENE	P-value	h^2	GWAS-CATALOG	START	STOP	# SNP	Top SNP	Top SNP P-value	RSS Post. Prob.
1	SPTA1	2.27746e-08	0.00551274	yes	158580495	158656506	24	rs2022003	5.83639e-51	1
1	C1orf63	1e-20	0.000242671	no	25568739	25573985	3	rs1043879	1.0129e-09	5e-06
1	PPM1J	1e-20	0.00024645	no	113252615	113257950	3	rs12137976	0.00207809	0.000113
1	GJB5	1e-20	0.00034207	no	35220720	35224112	2	rs115972237	0.024223	4.6e-05
1	CLSPN	1e-20	0.000235175	no	36201817	36235551	2	rs72659666	0.0247851	4e-05
1	C1orf124	1e-20	0.000230338	no	231473681	231489989	2	rs61826790	0.0317468	2.1e-05
1	SLC25A44	1e-20	0.000342451	no	156163898	156182587	3	rs2075163	0.168961	1e-05
2	ACOXL	1.37081e-07	0.0240043	yes	111490208	111851921	155	rs4848370	1.82291e-33	1
2	SH2D6	1e-20	0.000227892	no	85661917	85664152	2	rs4832173	0.00120546	0.000512
3	ATR	1.74514e-11	0.0232201	yes	142168076	142297668	35	rs6780250	4.26398e-129	0.205089
6	SLC17A2	1.46883e-13	0.0101821	yes	25912983	25930839	11	rs80215559	0	NA
6	USP49	1.18477e-12	0.0411636	yes	41765382	41863099	22	rs71558769	0	NA
6	LRRC16A	9.76706e-08	0.0806334	no	25279647	25620758	269	rs78151190	1.95235e-306	NA
6	HBS1L	1e-20	0.045348	yes	135281520	135376022	23	rs76625023	1.00789e-140	NA
6	PRICKLE4	3.41831e-08	0.0176466	no	41748499	41757633	6	rs6905726	3.14896e-123	NA
6	MYB	9.93094e-14	0.0129067	yes	135502452	135540311	11	rs6922903	2.1832e-114	NA
6	PGC	1e-20	0.00900427	no	41704451	41715121	4	rs76361738	8.63634e-24	NA
6	BTN1A1	1e-20	0.00304128	no	26501494	26510652	3	rs115147071	2.90106e-14	NA
7	TFR2	1e-20	0.0127636	yes	100218038	100239173	9	rs9801017	1.31179e-146	0.000159
7	GNB2	1e-20	0.0014253	no	100271374	100276792	2	rs117960080	1.88901e-13	7.4e-05
7	ACTL6B	1e-20	0.00249599	yes	100240727	100254050	2	rs12155057	0.000105487	2.4e-05
7	WBSCR19	1e-20	0.000236001	no	44040488	44049723	2	rs187227233	0.128656	0.000875
8	NPM2	2.46485e-06	0.0061023	no	21882353	21894408	4	8:21886540_AT_A	3.14737e-18	8.2e-05
8	SHARPIN	1e-20	0.00126816	no	145153535	145159140	3	rs11541805	5.90619e-08	0.000131
9	MED22	1.92105e-06	0.00377454	no	136207754	136214972	3	rs117119759	5.90655e-16	3e-06
9	C9orf47	1e-20	0.000323771	no	91605842	91611055	2	rs41304228	0.0115526	6.9e-05
10	NCOA4	1e-20	0.00528929	yes	51572366	51590732	5	rs74877435	2.35767e-34	0.00015
11	TBC1D10C	1e-20	0.000242484	no	67171411	67177560	2	rs35121740	2.72491e-12	9.1e-05
11	RHOD	1e-20	0.000334779	no	66824320	66839484	2	rs7933721	7.94573e-12	0.002463
11	HNRNPUL2	1e-20	0.000243523	no	62482219	62494821	2	rs72929447	0.122659	5e-06
12	PRIM1	1e-20	0.00072028	yes	57125363	57146146	2	rs2277339	1.14105e-22	9.2e-05
12	GATC	1e-20	0.00238349	no	120884283	120897762	4	rs61945860	3.60771e-11	6e-05
12	ACAD10	6.36909e-10	0.0035952	no	112123901	112194901	11	rs607551	4.28455e-06	0.000351
12	MAP3K12	1e-20	0.0011449	no	53874279	53893271	3	rs7313459	7.29309e-05	1.9e-05
13	PDX1	1e-20	0.000231155	no	28494167	28500451	3	rs75034644	0.000338896	0.018815
13	SERP2	1e-20	0.00033375	no	44947977	44971850	3	rs41288337	0.0595793	0.00011
13	UTP14C	1e-20	0.00023923	no	52598826	52607701	2	rs9563089	0.730291	3.8e-05
15	SLC24A1	1.73844e-07	0.00466394	no	65914269	65948598	10	rs12101597	6.69877e-88	0.139594
15	PTPLAD1	7.98771e-07	0.00610317	no	65822826	65870693	15	rs2456009	6.57838e-87	4.8e-05
16	C16orf35	2.17605e-06	0.00744784	no	135803	188672	17	rs2238368	3.23422e-152	9e-06
16	LUC7L	1.53822e-11	0.0115466	yes	238969	279449	12	rs10153124	5.32956e-54	0.000613
16	TRADD	1e-20	0.00156575	no	67188088	67193812	2	rs79616223	2.61277e-12	0.000109
17	C17orf63	3.39301e-08	0.0043809	no	27082995	27169841	21	rs12948165	3.98421e-49	4.4e-05
17	WNK4	1e-20	0.000223477	no	40932695	40949084	2	rs78645838	0.06538	0.000262
18	C18orf25	7.50233e-13	0.00856562	yes	43753987	43846955	14	rs9947316	2.53065e-99	1.3e-05
18	BCL2	5.36575e-08	0.0105773	yes	60790578	60986613	103	rs17758695	6.34473e-31	7.8e-05
19	SH3GL1	1.06997e-11	0.00616494	yes	4360366	4400471	9	rs732716	3.76527e-118	2.2e-05
19	MAST1	1e-20	0.0170991	no	12949347	12985765	10	rs11672387	1.94261e-98	3.8e-05
19	CALR	1e-20	0.00223027	no	13049422	13055303	2	rs1049481	4.01938e-68	6e-06
19	SYCE2	8.61147e-07	0.0134819	yes	13009893	13030086	4	rs62109862	7.97115e-57	1.9e-05
19	RAB11B	3.18425e-08	0.00303797	yes	8455204	8469317	4	rs7254836	1.12317e-19	6e-06
19	LYL1	1e-20	0.00220332	no	13209846	13213681	3	rs62109907	8.33238e-11	5.4e-05
20	ZSWIM1	1e-20	0.00023557	no	44509879	44513905	2	rs34017227	0.000184102	1.7e-05
22	TMPRSS6	1e-20	0.011435	yes	37461478	37499693	6	rs4820268	0	4e-06
22	LOC644186	1.61627e-06	0.00128382	no	50989540	51001328	3	rs131774	6.36172e-69	0.00012
22	UBE2L3	1.51679e-06	0.00125749	yes	21921956	21978323	4	rs5754387	8.68929e-53	9.1e-05
22	NCAPH2	2.00748e-09	0.00216534	no	50946644	50961913	5	rs131817	1.1653e-51	0.000204

## Sheet: Sheet2
Here, we analyze 17680 genes (using UCSC gene boundaries with 50kb buffer) from 349414 individuals of European-ancestry. Significance was determined by using a Bonferroni-corrected p-value threshold (in our analyses, P = 0.05/17680 autosomal genes = 2.83E-6). The columns of this table provide the following information: (1) chromosome position; (2) gene name; (3) gene-ε-EN gene p-value; (4) gene-s…
CHR	GENE	P-value	h^2	GWAS-CATALOG	START	STOP	# SNP	Top SNP	Top SNP P-value
1	FAM46C	3.88306e-07	0.00604788	no	118098603	118221011	41	rs3767809	7.28412e-21
1	PTPRC	2.77515e-07	0.01259	no	198558136	198776545	70	rs58272892	1.56868e-57
2	ACOXL	1.30202e-07	0.0252223	yes	111440208	111901921	179	rs4848370	1.82291e-33
3	XRN1	1.12085e-07	0.0203196	no	141975448	142216853	46	rs6780250	4.26398e-129
3	ATR	6.98923e-08	0.0284614	yes	142118076	142347668	63	rs6780250	4.26398e-129
6	LRRC16A	1.23249e-06	0.0830221	no	25229647	25670758	322	rs78151190	1.95235e-306
6	HIST1H4B	2.3026e-13	0.0935599	no	25977123	26077480	38	rs144861591	0
6	HIST1H3B	8.14349e-14	0.0935996	no	25981816	26082288	43	rs144861591	0
6	HIST1H2AB	7.44599e-12	0.0936163	no	25983319	26083796	43	rs144861591	0
6	HIST1H2BB	1.19904e-14	0.0936163	no	25993454	26093885	50	rs144861591	0
6	HIST1H3C	7.54952e-15	0.0936163	no	25995638	26096097	51	rs144861591	0
6	HIST1H1C	1e-20	0.0932961	yes	26005967	26106699	56	rs144861591	0
6	HFE	1e-20	0.0892329	yes	26037508	26145469	65	rs144861591	0
6	HIST1H4C	2.16493e-15	0.0913004	yes	26054175	26154565	61	rs144861591	0
6	HIST1H1T	1e-20	0.09286	yes	26057639	26158364	60	rs144861591	0
6	TFEB	2.7145e-14	0.044403	no	41601715	41752798	88	rs3761781	4.04245e-268
6	PGC	8.02391e-12	0.0332985	no	41654451	41765121	57	rs3761781	4.04245e-268
6	FRS3	5.71154e-13	0.0336931	no	41687913	41797630	41	rs71558769	0
6	PRICKLE4	6.93334e-13	0.0335752	no	41698499	41807633	40	rs71558769	0
6	USP49	9.33753e-13	0.0673434	yes	41715382	41913099	63	rs71558769	0
6	MED20	6.60028e-14	0.0458195	yes	41823091	41938877	43	rs35085306	0
6	BYSL	8.36664e-12	0.0464286	no	41838964	41950784	50	rs35085306	0
6	ALDH8A1	1e-20	0.0476022	no	135188527	135321244	32	rs147856847	1.39391e-140
6	HBS1L	1e-20	0.122611	yes	135231520	135426022	49	rs2210366	0
6	MYB	1.38441e-09	0.0257281	yes	135452452	135590311	46	rs1986846	0
7	LRCH4	2.22045e-16	0.0138468	no	100121633	100233776	19	rs11768465	2.77275e-52
7	FBXO24	1e-20	0.0159133	no	100133955	100248740	22	rs9801017	1.31179e-146
7	PCOLCE	1.9984e-15	0.015729	no	100149881	100255798	22	rs9801017	1.31179e-146
7	MOSPD3	1e-20	0.0156925	yes	100159724	100263000	20	rs9801017	1.31179e-146
7	TFR2	1e-20	0.0183342	yes	100168038	100289173	28	rs9801017	1.31179e-146
7	ACTL6B	1.60982e-15	0.0183197	yes	100190727	100304050	29	rs9801017	1.31179e-146
7	GNB2	3.05221e-07	0.00896077	no	100221374	100326792	32	rs9801017	1.31179e-146
7	GIGYF1	2.22522e-06	0.0074025	no	100227129	100336870	28	rs9801017	1.31179e-146
8	XPO7	1.46979e-10	0.0154281	yes	21727179	21914096	73	rs17296501	2.18732e-49
8	NPM2	1.19313e-11	0.0121733	no	21832353	21944408	43	rs17296501	2.18732e-49
8	FGF17	3.17735e-11	0.0116079	no	21850427	21956319	40	rs10503716	1.16426e-39
8	EPB49	3.55573e-09	0.0103876	no	21861080	21990036	48	rs10503716	1.16426e-39
8	C8orf30A-1	8.032e-09	0.00301289	no	145142671	145245620	10	rs13255347	1.23795e-14
8	KIAA1833	1.03389e-06	0.00299223	no	145152918	145366843	15	rs7814913	1.93512e-14
9	RCL1	3.59637e-07	0.0136178	yes	4742833	4911064	75	rs10815095	2.04269e-159
10	MSMB	2.00582e-08	0.00726028	no	51499552	51612592	23	rs74877435	2.35767e-34
10	NCOA4	1.28324e-08	0.00724134	yes	51522366	51640732	21	rs74877435	2.35767e-34
10	TIMM23	2.22389e-09	0.00699976	yes	51542087	51673336	17	rs74877435	2.35767e-34
12	CBX5	2.08166e-06	0.00420541	no	54574729	54723915	27	rs35979828	5.06525e-27
12	HNRNPA1	1.81539e-09	0.00402449	no	54624487	54729030	13	rs35979828	5.06525e-27
12	NFE2	1.55199e-08	0.00402295	no	54635895	54739544	13	rs35979828	5.06525e-27
12	COPZ1	7.82594e-07	0.00398772	no	54668910	54795633	19	rs35979828	5.06525e-27
15	PTPLAD1	2.68398e-06	0.0126974	no	65772826	65920693	46	rs2456009	6.57838e-87
15	C15orf44	1.92503e-06	0.0132717	no	65821117	65953407	38	rs12101597	6.69877e-88
15	SLC24A1	7.08391e-07	0.0116067	no	65864269	65998598	33	rs12101597	6.69877e-88
15	DENND4A	1.36922e-06	0.020748	yes	65904115	66134462	68	rs8027781	1.57916e-90
16	C16orf35	2.96452e-07	0.018997	no	85803	238672	52	rs2238368	3.23422e-152
16	HBZ	4.9849e-14	0.0237475	yes	152853	254504	34	rs2238368	3.23422e-152
16	HBM	7.23405e-11	0.0204398	yes	165972	266767	31	rs2238368	3.23422e-152
16	HBA2	5.38342e-11	0.0206384	no	172845	273709	31	rs2857998	1.95779e-79
16	HBA1	5.38342e-11	0.0206384	no	176678	277520	31	rs2857998	1.95779e-79
16	HBQ1	5.61465e-11	0.0203994	yes	180334	281178	30	rs2857998	1.95779e-79
16	LUC7L	5.96156e-11	0.0248444	yes	188969	329449	46	rs7189020	2.4958e-92
16	ITFG3	1.93337e-08	0.0196489	no	234833	366119	58	rs7189020	2.4958e-92
18	C18orf25	3.80435e-11	0.0105333	yes	43703987	43896955	42	rs718515	1.0948e-107
18	BCL2	7.40794e-07	0.0111732	yes	60740578	61036613	150	rs17758695	6.34473e-31
19	RNASEH2A	5.09625e-11	0.0183685	no	12867427	12974462	27	rs35081028	1.75185e-81
19	RTBDN	1.58805e-10	0.0228731	no	12886295	12996230	32	rs11672387	1.94261e-98
19	MAST1	1e-20	0.0577389	no	12899347	13035765	41	rs62108438	8.47988e-133
19	DNASE2	6.16174e-15	0.0559795	no	12936024	13042335	30	rs62108438	8.47988e-133
19	KLF1	1e-20	0.0563555	yes	12945236	13048017	30	rs62108438	8.47988e-133
19	GCDH	1.84408e-13	0.0806353	yes	12951973	13060783	33	rs62108438	8.47988e-133
19	SYCE2	3.62488e-14	0.0823771	yes	12959893	13080086	37	rs62108438	8.47988e-133
19	FARSA	1e-20	0.065278	yes	12983283	13094558	29	rs62108438	8.47988e-133
19	CALR	7.27196e-15	0.0421944	no	12999422	13105303	24	rs62108438	8.47988e-133
19	RAD23A	1e-20	0.0420833	no	13006653	13114455	22	rs1010222	2.53019e-105
19	GADD45GIP1	5.77316e-15	0.0359672	no	13014971	13118050	22	rs1010222	2.53019e-105
19	DAND5	1e-20	0.0287729	no	13030431	13135567	24	rs1010222	2.53019e-105
19	NFIX	4.44089e-14	0.0278555	no	13056583	13259610	44	rs62109870	8.84816e-42
19	CEBPA	1.40065e-06	0.0138109	no	33740935	33843320	52	rs78744187	7.65774e-95
20	RBM38	7.16264e-07	0.0102035	yes	55916462	56034386	68	rs99595	2.36695e-106
22	C22orf33	2.41954e-09	0.00448541	no	37337170	37453839	21	rs9610630	1.32634e-107
22	TST	4.94604e-14	0.00659441	no	37356905	37465491	15	rs9610630	1.32634e-107
22	MPST	1e-20	0.00856832	no	37365701	37475863	11	rs4820268	0
22	KCTD17	3.33678e-13	0.0164071	no	37397778	37509430	14	rs4820268	0
22	TMPRSS6	1e-20	0.0147362	yes	37411478	37549693	21	rs4820268	0
22	IL2RB	1e-20	0.00937777	yes	37471879	37595962	24	rs733655	1.03746e-73
22	LMF2	1.3931e-10	0.00645097	no	50891379	50996113	31	rs8138406	8.40899e-72
22	NCAPH2	3.20466e-13	0.008153	no	50896644	51011913	33	rs8138406	8.40899e-72
22	SCO2	1.11022e-13	0.00814974	no	50911996	51014034	30	rs8138406	8.40899e-72
22	TYMP	2.28534e-12	0.00812356	no	50914181	51018514	30	rs8138406	8.40899e-72
22	LOC440836	1.9314e-12	0.00811568	no	50918854	51021008	29	rs8138406	8.40899e-72
22	KLHDC7B	3.98372e-10	0.00778119	no	50936461	51038543	30	rs131746	1.04274e-77
22	LOC644186	5.49063e-09	0.00764388	no	50939540	51051328	31	rs131746	1.04274e-77
22	CHKB	9.18086e-07	0.00594555	no	50957289	51071394	33	rs131746	1.04274e-77
22	CPT1B	9.18086e-07	0.00594555	no	50957289	51071394	33	rs131746	1.04274e-77
