# Supplementary material for: Estimation of non-null SNP effect size distributions enables the detection of enriched genes underlying complex traits
Source: PLoS Genet. 2020 Jun 15;16(6):e1008855. doi: 10.1371/journal.pgen.1008855 (PMC7316356; doi:10.1371/journal.pgen.1008855)
Supplement: S22 Table — Here, we analyze 17,680 genes from N = 349,468 individuals of European-ancestry. This file gives the gene-ε gene-level association P-values using Elastic Net regularized effect sizes when gene boundaries are defined by (page 1) using UCSC annotations directly, and (page 2) augmenting the gene boundaries by adding SNPs within a ±50kb buffer. Significance was determined by using a Bonferroni-corrected P-value threshold (in our analyses, P = 0.05/14322 autosomal genes = 3.49×10−6 and P = 0.05/17680 autosomal genes = 2.83×10−6, respectively). The columns of tables on both pages provide: (1) chromosome position; (2) gene name; (3) gene-ε-EN gene P-value; (4) gene-specific heritability estimates; (5) whether or not an association between gene and trait is listed in the GWAS catalog (marked as “yes” or “no”); (6-7) the starting and ending position of the gene’s genomic position; (8) number of SNPs within a gene that were included in analysis; (9) the most significant SNP according to GWA summary statistics; (10) the P-value of the most significant SNP; and, on the first page, (11) the corresponding gene-level posterior enrichment probability as found by RSS for comparison. Note that an “NA” in column (11) occurs wherever the MCMC for RSS failed to converge. Highlighted rows represent enriched genes whose top SNP is not marginally significant according to a genome-wide Bonferroni-corrected threshold (P = 4.67×10−8 correcting for 1,070,306 SNPs analyzed). (XLSX) [file pgen.1008855.s051.xlsx]

## Sheet: Sheet1
Table S22. Significant genes for MPV in the UK Biobank analysis using gene-𝜀-EN.
Here, we analyze 14322 genes (using UCSC gene boundaries without buffer) from 349414 individuals of European-ancestry. Significance was determined by using a Bonferroni-corrected p-value threshold (in our analyses, P = 0.05/14322 autosomal genes = 3.49E-6). The columns of this table provide the following information: (1) chromosome position; (2) gene name; (3) gene-𝜀-EN gene p-value; (4) gene-spe…
CHR	GENE	P-value	h^2	GWAS-CATALOG	START	STOP	# SNP	Top SNP	Top SNP P-value	RSS Post. Prob.
1	DNM3	2.65e-14	0.0908685	yes	171810637	172381857	157	rs10914144	0	1
1	RBBP5	1e-20	0.00745433	no	205055978	205091131	7	rs6692170	0	5.5e-05
1	TMCC2	1e-20	0.0224879	yes	205197090	205242470	18	rs61823972	0	1
1	C1orf150	1e-20	0.0344436	no	247712450	247739848	21	rs74227709	7.27e-154	1
1	PEAR1	1.77e-07	0.0136723	yes	156863522	156886226	25	rs12566888	9.86e-73	1
1	LDLRAP1	5.73e-11	0.00976571	yes	25870075	25895377	11	rs12096438	2.22e-48	1
2	RNPEPL1	1e-20	0.012826	yes	241508103	241518143	4	rs78909033	0	1
2	ANKMY1	4.72e-12	0.0439588	yes	241418838	241497405	56	rs58740825	5.36e-128	0.001055
2	GPC1	4e-11	0.017291	no	241375114	241407495	21	rs58727534	5e-70	0.000109
3	ARHGEF3	1e-20	0.536234	yes	56761445	57113336	155	rs1354034	0	1
3	KALRN	6.96e-07	0.0726301	yes	123813584	124440036	262	rs68055131	2.29e-120	1
4	KIAA0232	1.25e-10	0.00605384	yes	6784458	6885899	20	rs3733606	4.95e-140	0.000136
4	KIAA0922	3.2e-06	0.00716999	no	154387497	154557862	70	rs6848819	7.03e-24	1
5	IQGAP2	1e-20	0.169059	yes	75699148	76003957	137	rs76525389	0	1
5	F2R	1.66e-08	0.00716782	yes	76011867	76031595	4	rs2227827	0	7.7e-05
6	NFKBIL1	1.66e-12	0.018007	no	31515371	31526606	18	rs34492353	4.12e-63	NA
6	BAT1	1e-20	0.179893	no	31497995	31510225	17	rs2269476	2.07e-39	NA
6	PSORS1C2	1e-20	0.0173788	no	31105310	31107127	13	rs1265095	2.63e-36	NA
6	LY6G6F	1e-20	0.0244544	no	31674683	31678372	5	rs11575846	3.66e-36	NA
6	C6orf48	2.6e-06	0.00277306	no	31802692	31807541	4	rs115487693	4.1e-34	NA
6	CREBL1	1e-20	0.00772667	no	32083044	32096017	6	rs204890	1.05e-31	NA
6	ATP6V1G2	1.18e-08	0.00608325	yes	31512239	31514627	5	rs2239705	2.22e-21	NA
8	XPO7	1.43e-06	0.00679762	no	21777179	21864096	24	rs200119611	9.74e-25	0.000686
9	DOCK8	1e-13	0.0732653	yes	273047	465254	154	rs7870898	1.34e-105	0.003132
9	GFI1B	1e-20	0.0192262	yes	135854097	135867082	10	rs73554552	1.82e-101	0.000135
10	JMJD1C	2.53e-14	0.145139	yes	64926987	65225722	125	rs10822145	0	0.000152
10	REEP3	1e-20	0.0502197	no	65281122	65381972	35	rs10761785	0	1.8e-05
10	NRBF2	1.05e-08	0.0269832	no	64893006	64914786	8	rs10761720	2.1e-89	9.2e-05
12	TMEM120B	3.93e-10	0.0180054	yes	122150779	122213705	24	rs2720031	0	5.4e-05
12	PSMD9	1.88e-10	0.0103569	no	122326645	122355771	11	rs7309024	0	0.001612
12	WDR66	1e-20	0.103422	yes	122356479	122441832	22	rs10770186	0	0.000292
12	BCL7A	7.54e-10	0.00812586	no	122459860	122499950	11	rs12827036	0	0.000982
12	RHOF	1e-20	0.00859653	yes	122215659	122231594	5	rs1168667	2.2e-193	0.000854
12	PTGES3	9.33e-07	0.00347669	yes	57057124	57082078	7	rs1962963	2.14e-164	1
12	CBX5	4.22e-07	0.00427241	no	54624729	54673915	7	rs1140681	2.49e-70	0.000496
12	COPZ1	1e-20	0.00219719	yes	54718910	54745633	2	rs11170877	1.85e-40	0.000729
12	LOC57228	1e-20	0.00634238	no	51639132	51664202	4	rs77526173	1.96e-22	4.1e-05
12	ITGA5	5.1e-07	0.0050649	no	54789044	54813050	6	rs77842260	4.63e-09	9.6e-05
13	GRTP1	1.52e-11	0.00492506	yes	113978504	114018463	17	rs7317764	8.05e-70	1.7e-05
13	TPT1	1e-20	0.00032521	no	45911303	45915297	2	rs2234222	0.0208501	0.050864
14	KIAA0831	1e-20	0.0162484	no	55833109	55878576	17	rs78962984	1.62e-73	3.4e-05
14	FBXO34	7.98e-11	0.0155795	no	55738078	55820329	17	14:55769446_GCTTA_G	4.44e-73	4.5e-05
14	ACTN1	1.6e-12	0.0280524	yes	69340839	69446083	62	rs11620922	1.71e-40	4e-06
16	APOB48R	9.97e-08	0.00117251	no	28505992	28510282	4	rs151233	7.1e-68	0.00784
16	CLN3	1e-20	0.00023495	yes	28488599	28503623	2	rs42861	2.57e-09	5.9e-05
16	TRAPPC2L	8.92e-08	0.0016108	no	88923505	88927520	5	rs3826061	4.39e-08	6.2e-05
16	FOXF1	1e-20	0.00034293	no	86544132	86548070	2	rs117693622	0.0466005	2.1e-05
17	TAOK1	3.01e-13	0.0486087	yes	27717942	27871502	35	rs2874402	0	0.000348
17	GIT1	1e-20	0.00434211	no	27900486	27916610	5	rs894606	3.85e-173	1.4e-05
17	SLFN14	1.88e-07	0.00551469	yes	33875143	33885110	9	rs79007502	5.86e-53	0.000144
17	SSH2	1.7e-06	0.0204758	no	27952964	28257018	50	rs113483873	4.2e-30	1.3e-05
17	SCARF1	1.31e-06	0.00391357	no	1537151	1549041	8	rs73976246	5.17e-17	2e-06
17	PHF12	3.03e-08	0.00692072	no	27232270	27278508	11	rs2320589	3.62e-10	4.6e-05
19	TPM4	7.08e-08	0.00608682	yes	16187324	16213408	9	rs17708984	1.25e-41	1.7e-05
19	PVR	6.66e-09	0.00528498	yes	45147225	45166850	7	rs10426401	2.24e-24	0.000999
19	VAV1	1.18e-07	0.0134411	yes	6772721	6857371	47	rs332425	3.98e-14	0.000316
20	TUBB1	1e-20	0.0119347	yes	57594308	57601709	2	rs6070696	1.53e-129	2.5e-05
20	ZMYND8	6.39e-08	0.00891228	yes	45838380	45985474	28	rs17726337	1.31e-35	0.000113
20	SPO11	1.08e-06	0.00194447	no	55904830	55919049	3	rs6070067	4.96e-13	9e-06
21	ETS2	1e-20	0.00026089	no	40177848	40196878	5	rs3746882	0.00764041	0.018783
22	AP1B1	4.33e-08	0.00126704	no	29723668	29784569	5	rs174770	8.72e-19	5e-06
22	RAC2	1.89e-06	0.00099857	no	37621309	37640305	4	rs35634144	8.67e-08	2e-06
22	ST13	1e-20	0.0008602	no	41220600	41252687	2	22:41247781_GCT_G	3.23e-06	3e-06
22	TEF	1e-20	0.00022939	no	41777962	41795330	2	rs9607801	0.0405653	2.7e-05

## Sheet: Sheet2
Here, we analyze 17680 genes (using UCSC gene boundaries with 50kb buffer) from 349414 individuals of European-ancestry. Significance was determined by using a Bonferroni-corrected p-value threshold (in our analyses, P = 0.05/17680 autosomal genes = 2.83E-6). The columns of this table provide the following information: (1) chromosome position; (2) gene name; (3) gene-ε-EN gene p-value; (4) gene-s…
CHR	GENE	P-value	h^2	GWAS-CATALOG	START	STOP	# SNP	Top SNP	Top SNP P-value
1	DNM3	4.04e-13	0.0954708	yes	171760637	172431857	199	rs10914144	0
1	RIPK5	7.93e-09	0.0333309	no	205061632	205230690	47	rs6692170	0
1	TMCC2	9.9e-10	0.0342292	yes	205147090	205292470	50	rs12132194	0
1	NUAK2	5.07e-12	0.0302032	no	205221190	205340883	45	rs1172113	0
1	OR2W3	4.98e-08	0.0238773	no	248008888	248109833	57	rs72774609	3.06e-178
1	KLHDC8A	1.58e-11	0.0257223	no	205255647	205376039	40	rs896321	6.29e-162
1	OR2C3	1.65e-13	0.036862	no	247643433	247747141	64	rs74227709	7.27e-154
1	C1orf150	2.05e-10	0.0378257	no	247662450	247789848	88	rs74227709	7.27e-154
1	OR2G2	4.23e-10	0.0381373	no	247701661	247802615	78	rs74227709	7.27e-154
1	OR2G3	5.35e-08	0.034105	no	247718887	247819817	85	rs74227709	7.27e-154
1	LDLRAP1	4.91e-08	0.0101023	yes	25820075	25945377	20	rs12096438	2.22e-48
2	ANKMY1	1.16e-14	0.0780432	yes	241368838	241547405	109	rs78909033	0
2	DUSP28	9.37e-12	0.0489434	no	241449470	241553431	55	rs78909033	0
2	RNPEPL1	2.07e-09	0.0450119	yes	241458103	241568143	64	rs78909033	0
2	CAPN10	1.17e-07	0.0433065	no	241476144	241607122	93	rs78909033	0
2	GPC1	1.37e-06	0.0349148	no	241325114	241457495	82	rs58727534	5e-70
3	ARHGEF3	1e-20	0.542787	yes	56711445	57163336	196	rs1354034	0
3	KALRN	1.02e-06	0.0909912	yes	123763584	124490036	298	rs68055131	2.29e-120
3	UMPS	1.77e-06	0.032052	yes	124399212	124514040	63	rs61154020	1.99e-76
4	KIAA0232	1e-20	0.0202095	yes	6734458	6935899	92	rs11731274	1.87e-215
5	IQGAP2	1e-20	0.196797	yes	75649148	76053957	174	rs76525389	0
5	F2R	1e-20	0.161667	yes	75961867	76081595	52	rs34592828	0
5	MEF2C	7.96e-11	0.0545566	yes	87966165	88229024	79	rs114694170	2.44e-173
5	RNF145	1.64e-06	0.0285138	yes	158534418	158684834	56	rs6556405	6.81e-125
5	UBLCP1	1.27e-08	0.0238141	no	158640088	158763048	39	rs11135056	4.12e-59
6	MICB	6.7e-13	0.224661	no	31415854	31528901	283	rs2524280	4.63e-125
6	MCCD1	4.16e-15	0.2173	no	31446738	31548008	207	rs34492353	4.12e-63
6	BAT1	1.92e-14	0.217528	no	31447995	31560225	220	rs34492353	4.12e-63
6	ATP6V1G2	1e-20	0.220069	yes	31462239	31564627	166	rs34492353	4.12e-63
6	NFKBIL1	1e-20	0.22033	no	31465371	31576606	172	rs34492353	4.12e-63
6	LTA	1e-20	0.218224	no	31490092	31592098	127	rs34492353	4.12e-63
6	TNF	1e-20	0.218224	no	31493349	31596112	125	rs34492353	4.12e-63
6	LTB	1e-20	0.21938	no	31498335	31600202	122	rs34492353	4.12e-63
6	LST1	1e-20	0.219411	no	31503970	31606686	128	rs34492353	4.12e-63
6	NCR3	1e-20	0.219412	no	31506671	31610762	130	rs34492353	4.12e-63
6	HLA-DOB	2.48e-06	0.0965582	no	32730539	32834825	247	rs57912571	1.89e-30
7	FLJ36031	1e-20	0.0814425	no	106249148	106351591	41	rs342210	0
9	DOCK8	9.18e-13	0.0813873	yes	223047	515254	204	rs7870898	1.34e-105
9	GFI1B	9.33e-11	0.0304753	yes	135804097	135917082	71	rs73554552	1.82e-101
9	GTF3C5	5.41e-13	0.0375287	no	135856061	135983890	58	rs73554552	1.82e-101
9	CEL	7.21e-08	0.0179349	no	135887364	135997248	43	rs199722368	9.01e-44
10	NRBF2	1e-20	0.131498	no	64843006	64964786	51	rs10822143	0
10	JMJD1C	1e-20	0.234334	yes	64876987	65275722	169	rs10822143	0
10	REEP3	1e-20	0.0846268	no	65231122	65431972	76	rs2893923	0
12	CBX5	1e-20	0.029025	no	54574729	54723915	27	rs11559982	0
12	HNRNPA1	4.31e-13	0.0197111	no	54624487	54729030	13	rs11559982	0
12	NFE2	1e-20	0.0186218	yes	54635895	54739544	13	rs11559982	0
12	COPZ1	1.43e-12	0.0180754	yes	54668910	54795633	19	rs11559982	0
12	TMEM120B	1e-20	0.271666	yes	122100779	122263705	56	rs2720031	0
12	RHOF	4.69e-10	0.26187	yes	122165659	122281594	35	rs2720031	0
12	HPD	1e-20	0.238028	no	122227432	122346769	25	rs77408535	0
12	PSMD9	4.4e-12	0.119105	no	122276645	122405771	42	rs6486781	0
12	WDR66	4.61e-14	0.12524	yes	122306479	122491832	53	rs6486781	0
12	BCL7A	8.22e-08	0.0106515	no	122409860	122549950	25	rs12827036	0
12	MORN3	3.9e-07	0.0180456	no	122039292	122157560	30	rs2458404	1.11e-189
12	ORAI1	1.89e-09	0.0179904	no	122014454	122129946	25	rs12322922	2.07e-139
12	FBXL10	3.26e-07	0.0223247	no	121816898	122068889	46	rs28637676	5.68e-137
12	SMUG1	1.75e-06	0.014538	no	54525251	54632757	37	rs7296239	8.71e-71
13	LAMP1	1.64e-13	0.0115736	no	113901468	114027741	38	rs7317764	8.05e-70
13	GRTP1	8.59e-10	0.0132275	yes	113928504	114068463	58	rs7317764	8.05e-70
14	FBXO34	1.22e-08	0.032139	no	55688078	55870329	46	rs78962984	1.62e-73
14	KIAA0831	9.28e-10	0.0324717	no	55783109	55928576	45	rs78962984	1.62e-73
14	ACTN1	6.42e-11	0.0428911	yes	69290839	69496083	114	rs10135626	6.45e-69
17	TAOK1	4.58e-14	0.0659678	yes	27667942	27921502	68	rs9904904	0
17	TP53I13	1.49e-06	0.0098377	no	27845738	27950175	27	rs7209300	0
17	ANKRD13B	1.57e-06	0.0120516	no	27870526	27991779	30	rs1060636	0
18	CD226	1e-20	0.0512826	yes	67480192	67674232	95	rs1788100	7.39e-249
18	RTTN	2.52e-13	0.0375485	yes	67621040	67922962	86	rs17082031	2.91e-46
19	SH2D3A	1.52e-06	0.0134719	no	6702172	6817480	65	rs332425	3.98e-14
20	TH1L	2e-10	0.0160175	no	57506310	57620188	42	rs6070696	1.53e-129
20	CTSZ	3.77e-12	0.0191423	yes	57520239	57632285	43	rs6070696	1.53e-129
20	TUBB1	5.23e-12	0.0172586	yes	57544308	57651709	35	rs6070696	1.53e-129
20	ATP5E	1.75e-12	0.0172463	no	57553732	57657422	32	rs6070696	1.53e-129
20	SLMO2	1.73e-12	0.0172144	no	57558199	57667901	32	rs6070696	1.53e-129
