# Supplementary material for: Estimation of non-null SNP effect size distributions enables the detection of enriched genes underlying complex traits
Source: PLoS Genet. 2020 Jun 15;16(6):e1008855. doi: 10.1371/journal.pgen.1008855 (PMC7316356; doi:10.1371/journal.pgen.1008855)
Supplement: S23 Table — Here, we analyze 17,680 genes from N = 349,468 individuals of European-ancestry. This file gives the gene-ε gene-level association P-values using Elastic Net regularized effect sizes when gene boundaries are defined by (page 1) using UCSC annotations directly, and (page 2) augmenting the gene boundaries by adding SNPs within a ±50kb buffer. Significance was determined by using a Bonferroni-corrected P-value threshold (in our analyses, P = 0.05/14322 autosomal genes = 3.49×10−6 and P = 0.05/17680 autosomal genes = 2.83×10−6, respectively). The columns of tables on both pages provide: (1) chromosome position; (2) gene name; (3) gene-ε-EN gene P-value; (4) gene-specific heritability estimates; (5) whether or not an association between gene and trait is listed in the GWAS catalog (marked as “yes” or “no”); (6-7) the starting and ending position of the gene’s genomic position; (8) number of SNPs within a gene that were included in analysis; (9) the most significant SNP according to GWA summary statistics; (10) the P-value of the most significant SNP; and, on the first page, (11) the corresponding gene-level posterior enrichment probability as found by RSS for comparison. Note that an “NA” in column (11) occurs wherever the MCMC for RSS failed to converge. Highlighted rows represent enriched genes whose top SNP is not marginally significant according to a genome-wide Bonferroni-corrected threshold (P = 4.67×10−8 correcting for 1,070,306 SNPs analyzed). (XLSX) [file pgen.1008855.s052.xlsx]

## Sheet: Sheet1
Table S23. Significant genes for PLC in the UK Biobank analysis using gene-𝜀-EN.
Here, we analyze 14322 genes (using UCSC gene boundaries without buffer) from 349414 individuals of European-ancestry. Significance was determined by using a Bonferroni-corrected p-value threshold (in our analyses, P = 0.05/14322 autosomal genes = 3.49E-6). The columns of this table provide the following information: (1) chromosome position; (2) gene name; (3) gene-𝜀-EN gene p-value; (4) gene-spe…
CHR	GENE	P-value	h^2	GWAS-CATALOG	START	STOP	# SNP	Top SNP	Top SNP P-value	RSS Post. Prob.
1	C1orf150	1e-20	0.0251329	no	247712450	247739848	21	rs74227709	3.06e-150	1
1	LDLRAP1	3.07e-06	0.00482337	yes	25870075	25895377	11	rs12096438	2.01e-16	1
2	MPV17	1e-20	0.00139377	no	27532359	27545969	2	rs76898938	7.49e-05	1.4e-05
3	ARHGEF3	1e-20	0.103132	yes	56761445	57113336	155	rs1354034	0	1
3	CLCN2	4.03e-07	0.00498304	no	184064339	184079391	11	rs3749223	4.92e-33	0.000718
3	PSMD2	1.42e-09	0.00739607	no	184017021	184026840	7	rs116149916	2.71e-27	1
5	IQGAP2	2.09e-09	0.0460021	yes	75699148	76003957	137	rs34592828	2.24e-141	1
5	MEF2C	3.51e-09	0.0305386	yes	88016165	88179024	53	rs145243487	8.53e-82	0.001911
6	MYB	7.29e-10	0.00879953	yes	135502452	135540311	11	rs7744765	1.97e-69	NA
6	HBS1L	4.37e-07	0.0162466	yes	135281520	135376022	23	rs147856847	3.56e-65	NA
6	LY6G6F	1.25e-08	0.00762123	no	31674683	31678372	5	rs11575846	3.41e-19	NA
6	BAT1	1e-20	0.0581614	no	31497995	31510225	17	rs2516473	2.68e-16	NA
6	CREBL1	2.96e-06	0.00352026	no	32083044	32096017	6	rs204890	1.22e-14	NA
7	STAG3	1.55e-11	0.00649955	no	99775537	99812010	14	rs11762932	1.64e-18	0.001343
7	TRIP6	2.97e-06	0.00121164	no	100464949	100471076	3	rs117539658	1.06e-05	6e-05
7	ACTL6B	1e-20	0.00114803	no	100240727	100254050	2	rs62482245	0.00180776	4e-05
9	GFI1B	2.61e-12	0.00857852	yes	135854097	135867082	10	rs73554552	1.1e-46	0.000114
9	MED22	1e-20	0.0033064	no	136207754	136214972	3	rs117119759	3.76e-10	3e-06
10	NRBF2	2.95e-09	0.00640507	no	64893006	64914786	8	rs10761720	4.34e-23	0.000219
11	DPAGT1	1e-20	0.00140865	no	118967212	118972785	2	rs116658831	1.54e-41	4e-06
11	DNAJC4	1e-20	0.00106457	yes	63997752	64001753	2	rs61761261	0.00391852	3.3e-05
12	ACAD10	9.35e-08	0.00636797	yes	112123901	112194901	11	rs4766897	2.38e-172	0.000327
12	CBX5	5.06e-10	0.00575265	no	54624729	54673915	7	rs79880068	1.3e-52	9.5e-05
12	LOC57228	3.07e-07	0.00257837	no	51639132	51664202	4	rs77526173	1.93e-11	7.3e-05
12	ALKBH2	1.87e-06	0.0019334	no	109525995	109531245	3	rs77282593	3.53e-07	6.5e-05
13	POU4F1	1e-20	0.00024262	no	79173229	79177695	2	rs118127482	0.0348759	7e-06
14	ACTN1	9.09e-09	0.00946511	yes	69340839	69446083	62	rs11620922	2.41e-18	8e-06
14	DLK1	6.94e-07	0.00109424	yes	101193252	101201459	3	rs72635174	2.61e-07	0.000183
15	MAP1A	1.1e-09	0.00295041	yes	43809805	43823818	5	rs55707100	6.63e-43	0.000367
15	LDHAL6B	1e-20	0.00026397	no	59499041	59500709	2	rs61438122	0.0122139	9e-06
16	APOB48R	1e-20	0.00136488	no	28505992	28510282	4	rs151233	1.01e-65	0.003439
16	PRSS36	1e-20	0.0002559	no	31150247	31161415	3	rs1549299	0.0119121	3e-06
16	SLC7A6OS	1e-20	0.00024779	no	68334519	68344848	3	rs11548855	0.0267965	0.000147
16	CTRB1	1e-20	0.00024163	no	75252883	75258822	2	rs532996720	0.0937349	1.1e-05
17	SLFN14	9.13e-08	0.00437952	yes	33875143	33885110	9	rs79007502	3.23e-51	2.1e-05
17	GIT1	1.56e-06	0.00196677	no	27900486	27916610	5	rs894606	8e-32	9e-06
18	CABLES1	2.85e-11	0.00721983	yes	20715726	20840434	35	rs11082304	6.6e-111	2.2e-05
19	RAB8A	4.87e-07	0.00212107	no	16222489	16244445	9	rs3786571	1.11e-30	0.000725
19	TPM4	7.81e-08	0.00268015	yes	16187324	16213408	9	rs17708984	2.02e-20	2.6e-05
19	PVR	3.15e-06	0.00156294	no	45147225	45166850	7	rs10426401	4.03e-16	0.000544
19	KEAP1	1.22e-09	0.00236207	no	10596795	10614054	6	rs45524632	2.2e-13	5.2e-05
19	CALR	1e-20	0.00122214	no	13049422	13055303	2	rs537663050	1.3e-10	1.6e-05
19	PDCD5	1e-20	0.00023554	no	33072103	33078329	3	rs888767	2.59e-07	1.5e-05
19	CEACAM19	1e-20	0.00022879	no	45174723	45187627	2	rs2965157	0.00017522	5.2e-05
19	LYL1	1e-20	0.00023272	no	13209846	13213681	3	rs12151248	0.00068028	0.000141
19	COMP	1e-20	0.00021931	no	18893582	18902114	2	rs61739916	0.00401474	0.000416
20	TUBB1	1e-20	0.0053822	yes	57594308	57601709	2	rs6070696	1.08e-57	6e-06
22	POLR3H	1e-20	0.00024269	no	41921805	41940466	2	rs62236521	0.00015281	2e-06

## Sheet: Sheet2
Here, we analyze 17680 genes (using UCSC gene boundaries with 50kb buffer) from 349414 individuals of European-ancestry. Significance was determined by using a Bonferroni-corrected p-value threshold (in our analyses, P = 0.05/17680 autosomal genes = 2.83E-6). The columns of this table provide the following information: (1) chromosome position; (2) gene name; (3) gene-ε-EN gene p-value; (4) gene-s…
CHR	GENE	P-value	h^2	GWAS-CATALOG	START	STOP	# SNP	Top SNP	Top SNP P-value
1	OR2C3	1.19839e-11	0.0285397	no	247643433	247747141	64	rs74227709	3.05996e-150
1	C1orf150	2.35292e-09	0.0305605	no	247662450	247789848	88	rs74227709	3.05996e-150
1	OR2G2	2.39121e-08	0.0282164	no	247701661	247802615	78	rs74227709	3.05996e-150
1	OR2G3	1.10042e-06	0.0255141	no	247718887	247819817	85	rs74227709	3.05996e-150
3	PSMD2	3.83536e-09	0.0182477	no	183967021	184076840	54	rs3749223	4.91796e-33
3	EIF4G1	6.26027e-11	0.0220072	no	183982355	184103146	62	rs6141	3.88111e-123
3	FAM131A	3.0243e-12	0.0217506	no	184008257	184114063	56	rs6141	3.88111e-123
3	CLCN2	1.57584e-11	0.0223289	no	184014339	184129391	73	rs6141	3.88111e-123
3	POLR2H	7.65947e-08	0.0150663	yes	184031193	184136363	70	rs6141	3.88111e-123
3	THPO	5.58401e-08	0.0150714	yes	184039772	184145932	68	rs6141	3.88111e-123
3	D	1.04992e-07	0.0148696	yes	184047860	184157617	69	rs6141	3.88111e-123
3	ARHGEF3	1e-20	0.105088	yes	56711445	57163336	196	rs1354034	0
5	IQGAP2	1.66169e-09	0.0509658	yes	75649148	76053957	174	rs34592828	2.23623e-141
5	F2R	7.42739e-14	0.0413278	yes	75961867	76081595	52	rs34592828	2.23623e-141
5	MEF2C	3.33067e-16	0.0740572	yes	87966165	88229024	79	rs114694170	2.42387e-160
6	ATP6V1G2	3.5042e-07	0.0662244	no	31462239	31564627	166	rs17200691	2.61056e-21
6	NFKBIL1	3.00717e-07	0.0661847	no	31465371	31576606	172	rs17200691	2.61056e-21
6	LTA	1.57408e-10	0.0659477	no	31490092	31592098	127	rs3130060	1.44498e-22
6	TNF	1.28122e-10	0.0659477	yes	31493349	31596112	125	rs3130060	1.44498e-22
6	LTB	3.54237e-11	0.0659477	yes	31498335	31600202	122	rs3130060	1.44498e-22
6	LST1	3.84909e-11	0.0659695	no	31503970	31606686	128	rs3130060	1.44498e-22
6	NCR3	3.66683e-11	0.0659695	no	31506671	31610762	130	rs3130060	1.44498e-22
6	ALDH8A1	1.04083e-08	0.0209059	no	135188527	135321244	32	rs147856847	3.55784e-65
6	SYNGAP1	1.09124e-12	0.0420781	no	33337846	33471466	53	rs35144104	3.8895e-133
6	ZBTB9	2.41474e-14	0.0365977	no	33372355	33475320	42	rs35144104	3.8895e-133
6	BAK1	3.15858e-14	0.0451809	yes	33490322	33598070	59	rs210134	5.57234e-275
6	FLJ43752	8.5737e-12	0.0370384	no	33503882	33611115	62	rs210134	5.57234e-275
6	HBS1L	4.32154e-13	0.0484115	yes	135231520	135426022	49	rs9373124	0
7	LMOD2	8.60477e-07	0.00812664	yes	123245860	123354147	36	rs76600712	1.30939e-34
7	FLJ36031	6.5935e-12	0.0153974	no	106249148	106351591	41	rs342242	3.00574e-195
8	ZFPM2	3.31414e-08	0.0197128	yes	106281146	106866767	202	rs6993770	1.57224e-122
9	AK3	1.69514e-10	0.0258229	yes	4661157	4791227	60	rs385893	0
9	RCL1	6.50176e-11	0.0371131	yes	4742833	4911064	75	rs385893	0
10	NRBF2	1.43235e-12	0.0366553	no	64843006	64964786	51	rs10733789	4.18025e-141
12	CBX5	1.46972e-10	0.0157917	no	54574729	54723915	27	rs11559982	5.13772e-104
12	HNRNPA1	7.42371e-11	0.0105435	yes	54624487	54729030	13	rs11559982	5.13772e-104
12	NFE2	2.32855e-08	0.00890336	no	54635895	54739544	13	rs11559982	5.13772e-104
14	ACTN1	1.18956e-07	0.0133238	yes	69290839	69496083	114	rs10135626	2.2595e-27
14	DLK1	4.49265e-07	0.0108458	yes	101143252	101251459	67	rs1555405	1.97006e-60
15	HISPPD2A	3.39311e-08	0.00295042	no	43775659	43927091	13	rs55707100	6.63203e-43
15	CKMT1A	1.96143e-10	0.0031123	no	43935083	44041420	12	rs139974673	2.0141e-43
15	ELL3	1.38361e-06	0.00314143	no	44014797	44119502	17	rs139974673	2.0141e-43
18	CABLES1	1.27346e-11	0.00857795	yes	20665726	20890434	51	rs11082304	6.60079e-111
19	TPM4	1.72512e-07	0.00552328	yes	16137324	16263408	45	rs3786571	1.10728e-30
19	RAB8A	3.7606e-07	0.00549319	no	16172489	16294445	47	rs3786571	1.10728e-30
20	CTSZ	2.2e-06	0.010087	no	57520239	57632285	43	rs6070696	1.07697e-57
20	TUBB1	9.60095e-07	0.0096688	yes	57544308	57651709	35	rs6070696	1.07697e-57
20	ATP5E	8.37617e-07	0.00930772	no	57553732	57657422	32	rs6070696	1.07697e-57
20	SLMO2	7.08572e-07	0.0093679	no	57558199	57667901	32	rs6070696	1.07697e-57
