# Supplementary material for: Estimation of non-null SNP effect size distributions enables the detection of enriched genes underlying complex traits
Source: PLoS Genet. 2020 Jun 15;16(6):e1008855. doi: 10.1371/journal.pgen.1008855 (PMC7316356; doi:10.1371/journal.pgen.1008855)
Supplement: S24 Table — Here, we analyze 17,680 genes from N = 349,468 individuals of European-ancestry. This file gives the gene-ε gene-level association P-values using Elastic Net regularized effect sizes when gene boundaries are defined by (page 1) using UCSC annotations directly, and (page 2) augmenting the gene boundaries by adding SNPs within a ±50kb buffer. Significance was determined by using a Bonferroni-corrected P-value threshold (in our analyses, P = 0.05/14322 autosomal genes = 3.49×10−6 and P = 0.05/17680 autosomal genes = 2.83×10−6, respectively). The columns of tables on both pages provide: (1) chromosome position; (2) gene name; (3) gene-ε-EN gene P-value; (4) gene-specific heritability estimates; (5) whether or not an association between gene and trait is listed in the GWAS catalog (marked as “yes” or “no”); (6-7) the starting and ending position of the gene’s genomic position; (8) number of SNPs within a gene that were included in analysis; (9) the most significant SNP according to GWA summary statistics; (10) the P-value of the most significant SNP; and, on the first page, (11) the corresponding gene-level posterior enrichment probability as found by RSS for comparison. Note that an “NA” in column (11) occurs wherever the MCMC for RSS failed to converge. Highlighted rows represent enriched genes whose top SNP is not marginally significant according to a genome-wide Bonferroni-corrected threshold (P = 4.67×10−8 correcting for 1,070,306 SNPs analyzed). (XLSX) [file pgen.1008855.s053.xlsx]

## Sheet: Sheet1
Table S24. Significant genes for WHR in the UK Biobank analysis using gene-𝜀-EN.
Here, we analyze 14322 genes (using UCSC gene boundaries without buffer) from 349414 individuals of European-ancestry. Significance was determined by using a Bonferroni-corrected p-value threshold (in our analyses, P = 0.05/14322 autosomal genes = 3.49E-6). The columns of this table provide the following information: (1) chromosome position; (2) gene name; (3) gene-𝜀-EN gene p-value; (4) gene-spe…
CHR	GENE	P-value	h^2	GWAS-CATALOG	START	STOP	# SNP	Top SNP	Top SNP P-value	RSS Post. Prob.
1	FAM54B	1e-20	0.00024773	no	26146396	26159433	2	rs3767876	0.00026825	0.000691
1	NOL9	1e-20	0.00033944	no	6585207	6614581	4	rs12742808	0.00621102	2.3e-05
1	S100A7A	1e-20	0.00021997	no	153388999	153395701	2	rs3006412	0.100556	1.1e-05
6	TFAP2B	3.92e-07	0.00360047	no	50786438	50815326	10	rs62405438	9.71e-34	1
6	MAD2L1BP	1.08e-06	0.00200299	no	43597278	43608688	3	rs35679149	3.67e-07	0.768199
9	ATP6V1G1	1.79e-06	0.00079297	no	117349993	117361152	3	rs60546393	0.00013606	0.001986
9	CERCAM	1e-20	0.0003403	no	131182758	131199630	4	rs117694866	0.0601783	1.1e-05
9	SET	1e-20	0.00023443	yes	131445933	131458675	2	rs74327448	0.348955	4e-06
11	MLL	8.14e-08	0.00242702	no	118307204	118395936	9	rs9332817	7.48e-10	0.941681
12	DAZAP2	1e-20	0.00025508	no	51632625	51637567	3	rs79218506	0.00010116	0.007601
12	MYL6	1e-20	0.00023379	no	56552099	56555366	3	rs12810816	0.077657	4e-06
16	TRIM72	1e-20	0.00023372	no	31225414	31236510	2	rs2288005	4.12e-10	1.1e-05
16	NME4	1e-20	0.00023153	no	447191	450754	2	rs763151	0.00010667	4.2e-05
16	THOC6	1e-20	0.00022838	no	3074092	3077751	2	rs116159486	0.0138858	3.4e-05
17	WDR68	1.05e-07	0.00109832	no	61627821	61671641	4	rs6504165	1.32e-13	0.985481
17	ZNF18	3.07e-06	0.00095808	no	11880761	11900689	3	rs117755721	3.94e-05	0.010217
17	DUS1L	1e-20	0.00023748	no	80015750	80023680	3	rs11542331	0.00013382	2.7e-05
17	SENP3	1e-20	0.00022561	no	7465318	7475287	3	rs35596387	0.0396991	2.4e-05
19	ZC3H4	1.75e-08	0.00450538	no	47567446	47617009	14	rs3810291	1.79e-19	0.022109
19	PTOV1	2.85e-06	0.00140039	no	50354415	50363999	6	rs200876443	1.28e-05	0.02264
22	PLXNB2	1e-20	0.00023791	no	50713407	50733209	7	rs79966207	3.55e-05	0.001304
22	HORMAD2	1e-20	0.00026937	no	30476452	30573062	10	rs12167317	0.0005938	0.000273
22	DMC1	1.7e-08	0.00037878	no	38914953	38966189	5	rs11570381	0.00084711	0.000197
22	SLC25A18	1e-20	0.00022561	no	18043182	18073647	4	rs73159581	0.00091451	0.000189
22	SBF1	1e-20	0.00022981	no	50885234	50913454	5	rs55996881	0.0046189	5.3e-05

## Sheet: Sheet2
Here, we analyze 17680 genes (using UCSC gene boundaries with 50kb buffer) from 349414 individuals of European-ancestry. Significance was determined by using a Bonferroni-corrected p-value threshold (in our analyses, P = 0.05/17680 autosomal genes = 2.83E-6). The columns of this table provide the following information: (1) chromosome position; (2) gene name; (3) gene-ε-EN gene p-value; (4) gene-s…
CHR	GENE	P-value	h^2	GWAS-CATALOG	START	STOP	# SNP	Top SNP	Top SNP P-value
11	TTC36	1.209e-06	0.00229063	no	118348209	118451740	12	rs9332817	7.47532e-10
11	TMEM25	1.209e-06	0.00229063	no	118351923	118456550	12	rs9332817	7.47532e-10
16	LOC440350-4	1e-20	0.00093776	no	28720024	28833129	2	rs74974765	2.90092e-07
16	DOC2A	7.31256e-08	0.00357336	no	29966834	30072401	16	rs3814880	2.5877e-23
16	FLJ25404	9.89621e-07	0.00335804	no	29984654	30086023	15	rs3814880	2.5877e-23
16	TAOK2	5.36813e-07	0.00284827	no	29935221	30053581	12	rs8054556	8.74166e-24
16	HIRIP3	1.04339e-06	0.00284827	no	29954315	30057387	13	rs8054556	8.74166e-24
16	CCDC95	6.02854e-08	0.00357336	no	29957530	30067112	15	rs8054556	8.74166e-24
17	KCNJ12	7.28193e-10	0.00373581	yes	21229698	21373179	29	rs4986041	4.01209e-16
19	ZC3H4	1.07341e-06	0.00493853	no	47517446	47667009	31	rs3810291	1.78732e-19
22	NCF4	1e-20	0.000333999	no	37207029	37324059	25	rs2067068	0.0126022
22	GGT1	1e-20	0.000287158	no	24929717	25074972	9	rs1008550	0.00374051
22	LGALS2	1e-20	0.000278847	no	37916252	38026024	15	rs117361049	0.0035685
22	GGA1	1e-20	0.000299735	no	37954502	38079571	17	rs117361049	0.0035685
22	NPTXR	1e-20	0.000295881	no	39164456	39290017	18	rs2013837	0.002388
22	CBX6	1e-20	0.00029087	no	39210247	39318258	17	rs2013837	0.002388
22	DMC1	2.13523e-06	0.000447527	no	38864953	39016189	12	rs11570381	0.000847105
22	RASD2	1e-20	0.000403992	no	35887351	36000045	18	rs713968	0.000692181
22	FAM116B	1e-20	0.000381915	no	50700391	50807438	15	rs34655450	1.87407e-06
